# Supplementary material for: Fracture Fusion on Fast‐Forward: Locally Administered Deferoxamine Significantly Enhances Fracture Healing in Animal Models: A Systematic Review and Meta‐Analysis
Source: Adv Sci (Weinh). 2025 Jan 22;12(8):2413290. doi: 10.1002/advs.202413290 (PMC11848589; doi:10.1002/advs.202413290)
Supplement: Supplementary file 2 — Supplementary Table 1 [file ADVS-12-2413290-s002.xlsx]

## Sheet: Table 1
	Study				Subjects					Intervention
	Author	Year	Country		Species and strain	Sex (M/F)	Age	Weight		Disease model	Fracture site	Type of fracture defect model	DFO application route	Dose + frequency	Study groups
	Cheng [16]	2020	China		SD-rats	M	8 weeks	__		healthy	calvaria	critical-size-full thickness bone hole (Dia: 5mm)	defect filled with injectable composite hydrogels with DFO	filling with DFO (120 μmol/L) in surgery	6 groups: blank (no filling), SNF/HA, SNF-D/HA, SNF-D-B/HA, SNF-D-B/HA-B, and SNF-D/HA-B
	Cui [17]	2022	China		SD-rats	__	6 weeks	__		healthy	calvaria	full-thickness drill hole (Dia: 5 mm)	Electrospinning fibrous mats (EFMs) loaded with DFO	DFO filling (100 μM) in surgery	5 groups: BLANK (no implant), PCL, DFO, DEX, DFO + DEX
	Donneys; Ahsan [18]	2013	USA		SD-rats	M	12 weeks	400 g		radiotherapy (X- groups)	mandibule	vertical osteotomy + external fixation (2 mm gap)	localized injections of DFO into the fracture callus (XFxDFO)	DFO (200 μM DFO in 300 μL NS) every other day for a total of 5 doses on POD 4–12	3 groups: Fx, XFx, XFxDFO
	Donneys; Deshpande [19]	2013	USA		SD-rats	M	12 weeks	400 g		healthy	mandibule	osteotomy + external fixation + DO (-> 5.1 mm gap)	DFO injected directly into distraction gap (Exp. Groups)	DFO (200 μM in 300 μL NS) every other day POD 4 - POD 12	6 Groups: Control 14d/21d/28d, Experimental 14d/21d/28d
	Donneys; Yang [20]	2019	USA		SD-rats	M	12 weeks	400 g		radiotherapy (X- groups)	mandibule	vertical osteotomy + external fixation (2 mm gap)	DFO local injection directly into fracture site (iDFO); HA-DFO-scaffold implanted (HA-DFO)	DFO (200 μM in 300 μL NS) every other day POD 4 - POD 12 (iDFO group); DFO dose loaded on HA scaffold ≈ 1000 μM (≙ 5 DFO-injections (200 μM each)	4 groups: Fx, XFx, iDFO, HA-DFO
	Fan [21]	2022	China		SD-rats	M	8 weeks	250 - 300 g		healthy	distal femur	injury hole (Dia:3 mm; height: 5 mm)	fracture filled with DFO-laden composite scaffolds (SF/HA-DFO- groups)	DFO (120 μM) added to a scaffold with HA and SF (SF/HA-DFO-R)	6 groups: Blank, SF/HA-R, SF/HA-DFO-R, SF/HA-DFO-A5, SF/HA-DFO-A10, SF/HA-DFOA15.
	Felice [22]	2013	USA		SD-rats	M	__	__		radiotherapy (XRT- groups)	madibule	osteotomy + external fixation + DO ( -> 5.1 mm gap)	DFO locally injected (DO-XRT-DFO)	5 separate injections of DFO (300 μL) every other day starting on POD 4	3 groups: DO-Control, DO-XRT, DO-XRT-DFO
	Geng [23]	2021	China		SD-rats	M	4 weeks	__		healthy	calvaria	critical-sized defect holes (Dia: 5 mm)	DFO-loaded scaffold implantation	loading content of DFO in the scaffold 0.96 μg/mg	6 groups: (1) control group (without scaffold), (2) PGSLP (3) MGP, (4) NGP, (5) DFO@MGP, (6) DFO@NGP scaffolds
	Hou [24]	2023	China		SD-rats	M	58 weeks	250 - 300 g		healthy	femoral condyle	drill hole (Dia: 3 mm; depth: 5 mm)	DFO-laoded cryogels implanted	20 mg DFO loaded into cryogels	5 groups: blank control (saline), SNF6, SNF10, SNF6-D, SNF10-D
	Jia [25]	2016	China		SD-rats	F	6 weeks	__		Osteoporosis: ovariectomy (OVX)	femur	critical-sized drill hole (Dia: 2 mm, bicortical channel)	filling with DFO-loaded scaffold (PLGA-DFO group)	5 μL solution (containing 2 μg DFO) dropped into each PLGA scaffold	3 groups: control (no scaffold), PLGA, PLGA+DFO
	Lang [26]	2022	Germany		C57BL/6N mice	F	12 weeks	20 - 25 g		healthy	femur	Osteotomy (0.7 mm gap) + external fixator+ scaffold for delayed healing model	DFO locally applied by absorbable bovine Col-I scaffold (ACS) into fracture gap	solved DFO (250 μM) applied on the ACS of treatment groups	4 groups: ACS (control; absorbable Col I-based scaffolds), ACS+MIF, ACS+DFO, ACS+MIF/DFO

## Sheet: Table 1 (Cont.)
	Study				Subjects					Intervention
	Author	Year	Country		Species and strain	Sex (M/F)	Age	Weight		Disease model	Fracture site	Type of fracture defect model	DFO application route	Dose + frequency	Study groups
	Li [27]	2023	China		SD-rats	M	8 weeks	300 ± 50 g		healthy	femoral condyle	cylindrical drill hole defect (Dia: 3 mm; depth: 6 mm)	defects injected with the LCFS with different components (incl. DFO)	DFO stock solution was 50 mg/mL in distilled water	5 groups: Control (NS injections) , LCFS, D@LCFS, S@LCFS, SD@LCFS
	Liu [28]	2022	China		SD-rats	M	adult	420 g		healthy	femur mid-diaphysis	transverse osteotomy + external fixator + DO (-> 5.0 mm gap)	DFO solution directly injected into distraction zone	DFO (200 μM in 300 μL NS) injection every other day from POD 16 - 26	2 groups: Control (NS injections); Group1 (DFO injection)
	Matsumoto [29]	2015	Japan		Fischer rats	F	12 weeks	140 - 150 g		healthy	tibial diaphysis	full-thickness unicortical drill hole (Dia. 0.7 mm)	local injection of DFO to defect periphery	20 μL of DFO (200 μmol/L) on alternate days from POD 1; POD 5 -> 2 doses, POD 10 -> 5 doses	6 groups: HU5, HU10, DFOHU5, DFOHU10, WB5, WB10
	Shen [30]	2009	USA, China		C57BL/6 mice	M	8 weeks	__		healthy	midshaft femur	bending fracture + intramedullary pin	local DFO injection at the fracture site	20 μL of DFO (200 μM) every other day for 5 doses	3 groups: Control (NS injections), DFO, DMOG
	Stewart [31]	2011	USA		Brown Norway rats	__	13 weeks	__		healthy	femur	Segmental defect (5 mm gap) + fixation with intramedullary Kirschner wire	DFO filled through DCPD cement portals of implanted PPF/TCP scaffolds	DFO (30 μL of a 400 μM solution)	5 groups: Control (NS injections), DFO, low dose (5μg) rh-BMP-2 , combined DFO + low dose rhBMP-2, rh-BMP-2 (10μg)
	Wan [32]	2008	USA		C57BL/6 mice	__	8 weeks	__		healthy	left tibia	osteotomy + external fixator + DO (-> 1.5 mm gap)	DFO injection directly into the distraction gap	injections with 200 μM DFO in distraction gap every other day from days 7 to 17 for a total of five doses	2 groups: Control (NS injection), DFO
	Wei [33]	2022	China		SD-rats	F	13 weeks	230 - 270 g		Osteoporosis: ovariectomy (OVX)	femoral condyle	cylindrical hole (Dia: 5 mm; length: 5 mm)	DFO-loaded scaffolds applied into bone holes	each modified Mg-TCP scaffold immersed in 0.15 mL of DFO solution (containing 0.1 mg DFO)	4 groups: OVX, OVX+TCP, OVX+ Mg-TCP, OVX+DFO/Mg-TCP
	Yan [34]	2019	China		SD-rats	M	8 weeks	300 ∼ 350 g		healthy	femoral condyle	drill hole (Dia: 3 mm; bicortical channel)	scaffolds loaded with ∼ 0,37 mg DFO	scaffolds loaded with ∼ 0,37 mg DFO	4 groups: (1) Control (no scaffold), (2) PCL scaffolds, (3) PCH scaffolds, (4) PCD scaffolds
	Zeng [35]	2022	China		SD-rats	M	8 weeks	300 - 330 g		healthy	middle femur	critical segmental bone defect + internal fixation plate (5 mm gap)	filling material with DFO directly injected into defect	2.5 mL of diff. conc. (0, 30, 60, 120 μM) of DFO solution absorbed by 1 g GM (≙ 0, 42.05, 84.10, 168.20 μg DFO per 1 g GM)	5 groups: Control (no material), DFO-0 (blank GMs hydrogel), DFO- 30, DFO-60, and DFO-120.
	Zhao [36]	2023	China		SD-rats	__	__	180 - 220 g		healthy	femoral condyle	critical-size drill hole (Dia: 3 mm; depth: 3 mm)	DFO-loaded scaffold implantation	Porous HA scaffold immersed in DFO solution (1 mg/mL, several cycles for 30 min) followed by freeze-drying for coating with DFO	5 groups: Control (no scaffold), H scaffold group, HD scaffold group (HD), HO scaffold group (HO); HOD scaffold group (HOD).

## Sheet: Table 1 (total)
	Study				Subjects					Intervention
	Author	Year	Country		Species and strain	Sex (M/F)	Age	Weight		Disease model	Fracture site	Type of fracture defect model	DFO application route	Dose + frequency	Study groups
	Cheng [16]	2020	China		SD-rats	M	8 weeks	__		healthy	calvaria	critical-size-full thickness bone hole (Dia: 5mm)	defect filled with injectable composite hydrogels with DFO	filling with DFO (120 μmol/L) in surgery	6 groups: blank (no filling), SNF/HA, SNF-D/HA, SNF-D-B/HA, SNF-D-B/HA-B, and SNF-D/HA-B
	Cui [17]	2022	China		SD-rats	__	6 weeks	__		healthy	calvaria	full-thickness drill hole (Dia: 5 mm)	Electrospinning fibrous mats (EFMs) loaded with DFO	DFO filling (100 μM) in surgery	5 groups: BLANK (no implant), PCL, DFO, DEX, DFO + DEX
	Donneys; Ahsan [18]	2013	USA		SD-rats	M	12 weeks	400 g		radiotherapy (X- groups)	mandibule	vertical osteotomy + external fixation (2 mm gap)	localized injections of DFO into the fracture callus (XFxDFO)	DFO (200 μM DFO in 300 μL NS) every other day for a total of 5 doses on POD 4–12	3 groups: Fx, XFx, XFxDFO
	Donneys; Deshpande [19]	2013	USA		SD-rats	M	12 weeks	400 g		healthy	mandibule	osteotomy + external fixation + DO (-> 5.1 mm gap)	DFO injected directly into distraction gap (Exp. Groups)	DFO (200 μM in 300 μL NS) every other day POD 4 - POD 12	6 Groups: Control 14d/21d/28d, Experimental 14d/21d/28d
	Donneys; Yang [20]	2019	USA		SD-rats	M	12 weeks	400 g		radiotherapy (X- groups)	mandibule	vertical osteotomy + external fixation (2 mm gap)	DFO local injection directly into fracture site (iDFO); HA-DFO-scaffold implanted (HA-DFO)	DFO (200 μM in 300 μL NS) every other day POD 4 - POD 12 (iDFO group); DFO dose loaded on HA scaffold ≈ 1000 μM (≙ 5 DFO-injections (200 μM each)	4 groups: Fx, XFx, iDFO, HA-DFO
	Fan [21]	2022	China		SD-rats	M	8 weeks	250 - 300 g		healthy	distal femur	injury hole (Dia:3 mm; height: 5 mm)	fracture filled with DFO-laden composite scaffolds (SF/HA-DFO- groups)	DFO (120 μM) added to a scaffold with HA and SF (SF/HA-DFO-R)	6 groups: Blank, SF/HA-R, SF/HA-DFO-R, SF/HA-DFO-A5, SF/HA-DFO-A10, SF/HA-DFOA15.
	Felice [22]	2013	USA		SD-rats	M	__	__		radiotherapy (XRT- groups)	madibule	osteotomy + external fixation + DO ( -> 5.1 mm gap)	DFO locally injected (DO-XRT-DFO)	5 separate injections of DFO (300 μL) every other day starting on POD 4	3 groups: DO-Control, DO-XRT, DO-XRT-DFO
	Geng [23]	2021	China		SD-rats	M	4 weeks	__		healthy	calvaria	critical-sized defect holes (Dia: 5 mm)	DFO-loaded scaffold implantation	loading content of DFO in the scaffold 0.96 μg/mg	6 groups: (1) control group (without scaffold), (2) PGSLP (3) MGP, (4) NGP, (5) DFO@MGP, (6) DFO@NGP scaffolds
	Hou [24]	2023	China		SD-rats	M	58 weeks	250 - 300 g		healthy	femoral condyle	drill hole (Dia: 3 mm; depth: 5 mm)	DFO-laoded cryogels implanted	20 mg DFO loaded into cryogels	5 groups: blank control (saline), SNF6, SNF10, SNF6-D, SNF10-D
	Jia [25]	2016	China		SD-rats	F	6 weeks	__		Osteoporosis: ovariectomy (OVX)	femur	critical-sized drill hole (Dia: 2 mm, bicortical channel)	filling with DFO-loaded scaffold (PLGA-DFO group)	5 μL solution (containing 2 μg DFO) dropped into each PLGA scaffold	3 groups: control (no scaffold), PLGA, PLGA+DFO
	Lang [26]	2022	Germany		C57BL/6N mice	F	12 weeks	20 - 25 g		healthy	femur	Osteotomy (0.7 mm gap) + external fixator+ scaffold for delayed healing model	DFO locally applied by absorbable bovine Col-I scaffold (ACS) into fracture gap	solved DFO (250 μM) applied on the ACS of treatment groups	4 groups: ACS (control; absorbable Col I-based scaffolds), ACS+MIF, ACS+DFO, ACS+MIF/DFO
	Li [27]	2023	China		SD-rats	M	8 weeks	300 ± 50 g		healthy	femoral condyle	cylindrical drill hole defect (Dia: 3 mm; depth: 6 mm)	defects injected with the LCFS with different components (incl. DFO)	DFO stock solution was 50 mg/mL in distilled water	5 groups: Control (NS injections) , LCFS, D@LCFS, S@LCFS, SD@LCFS
	Liu [28]	2022	China		SD-rats	M	adult	420 g		healthy	femur mid-diaphysis	transverse osteotomy + external fixator + DO (-> 5.0 mm gap)	DFO solution directly injected into distraction zone	DFO (200 μM in 300 μL NS) injection every other day from POD 16 - 26	2 groups: Control (NS injections); Group1 (DFO injection)
	Matsumoto [29]	2015	Japan		Fischer rats	F	12 weeks	140 - 150 g		healthy	tibial diaphysis	full-thickness unicortical drill hole (Dia. 0.7 mm)	local injection of DFO to defect periphery	20 μL of DFO (200 μmol/L) on alternate days from POD 1; POD 5 -> 2 doses, POD 10 -> 5 doses	6 groups: HU5, HU10, DFOHU5, DFOHU10, WB5, WB10
	Shen [30]	2009	USA, China		C57BL/6 mice	M	8 weeks	__		healthy	midshaft femur	bending fracture + intramedullary pin	local DFO injection at the fracture site	20 μL of DFO (200 μM) every other day for 5 doses	3 groups: Control (NS injections), DFO, DMOG
	Stewart [31]	2011	USA		Brown Norway rats	__	13 weeks	__		healthy	femur	Segmental defect (5 mm gap) + fixation with intramedullary Kirschner wire	DFO filled through DCPD cement portals of implanted PPF/TCP scaffolds	DFO (30 μL of a 400 μM solution)	5 groups: Control (NS injections), DFO, low dose (5μg) rh-BMP-2 , combined DFO + low dose rhBMP-2, rh-BMP-2 (10μg)
	Wan [32]	2008	USA		C57BL/6 mice	__	8 weeks	__		healthy	left tibia	osteotomy + external fixator + DO (-> 1.5 mm gap)	DFO injection directly into the distraction gap	injections with 200 μM DFO in distraction gap every other day from days 7 to 17 for a total of five doses	2 groups: Control (NS injection), DFO
	Wei [33]	2022	China		SD-rats	F	13 weeks	230 - 270 g		Osteoporosis: ovariectomy (OVX)	femoral condyle	cylindrical hole (Dia: 5 mm; length: 5 mm)	DFO-loaded scaffolds applied into bone holes	each modified Mg-TCP scaffold immersed in 0.15 mL of DFO solution (containing 0.1 mg DFO)	4 groups: OVX, OVX+TCP, OVX+ Mg-TCP, OVX+DFO/Mg-TCP
	Yan [34]	2019	China		SD-rats	M	8 weeks	300 ∼ 350 g		healthy	femoral condyle	drill hole (Dia: 3 mm; bicortical channel)	scaffolds loaded with ∼ 0,37 mg DFO	scaffolds loaded with ∼ 0,37 mg DFO	4 groups: (1) Control (no scaffold), (2) PCL scaffolds, (3) PCH scaffolds, (4) PCD scaffolds
	Zeng [35]	2022	China		SD-rats	M	8 weeks	300 - 330 g		healthy	middle femur	critical segmental bone defect + internal fixation plate (5 mm gap)	filling material with DFO directly injected into defect	2.5 mL of diff. conc. (0, 30, 60, 120 μM) of DFO solution absorbed by 1 g GM (≙ 0, 42.05, 84.10, 168.20 μg DFO per 1 g GM)	5 groups: Control (no material), DFO-0 (blank GMs hydrogel), DFO- 30, DFO-60, and DFO-120.
	Zhao [36]	2023	China		SD-rats	__	__	180 - 220 g		healthy	femoral condyle	critical-size drill hole (Dia: 3 mm; depth: 3 mm)	DFO-loaded scaffold implantation	Porous HA scaffold immersed in DFO solution (1 mg/mL, several cycles for 30 min) followed by freeze-drying for coating with DFO	5 groups: Control (no scaffold), H scaffold group, HD scaffold group (HD), HO scaffold group (HO); HOD scaffold group (HOD).

## Sheet: Table 2
	Study			Measurement			Outcome measures
	Author	Year		μCT device	Scanning parameters		Parameters measured by μCT						Time points	Compared groups: chosen control vs DFO group (study arm)	Study summary	Inclusion in Meta-Analysis
							BV/TV	BV	TV	BMD	Tb.Sp.	Tb.Th.
	Cheng [16]	2020		SkyScan 1176, SkyScan, Aartselaar, Belgium	voltage 65 kV, current 385 μA, resolution 18 μm		X	X	(X)		X	X	4, 8 , 12 weeks	SNF/HA vs. SNF-D/HA	Osteoid regeneration improved with incorporation of DFO into hydrogels compared to the DFO free hydrogels.	Yes
	Cui [17]	2022		scanning system (Quantum GX)	90 kV, 88 μA, 2 min standard scan model, 36 μm voxel size		X	X	(X)				8 weeks	PCL vs DFO (a) DEX vs DFO+DEX (b)	DFO+DEX group had the highest new bone formation in the defect area, with DEX and DFO groups following. No significant difference in BV and BV/TV between DFO and DEX groups seen.	Yes
	Donneys; Ahsan [18]	2013		__	80 kVp, 80 mA and 1100 ms exposures, 392 projections taken at a 45-micron voxel size		(X)	X	X	X			6 weeks (POD 40)	XFx vs XFxDFO	DFO significantly enhanced callus size, mineralization, and strength in mandibular fractures compared to those subjected to radiation, achieving levels comparable to non-radiated controls. This indicates DFO's potential as a novel clinical treatment for pathologic fractures caused by radiation.	Yes
	Donneys; Deshpande [19]	2013		__	80 kVp, 80 mA and 1100 ms exposures, 392 projections taken at a 45 μm voxel size		X			X			2, 3, 4 weeks	Control vs Experimental	Within the experimental group (DFO) BMD and BV/TV were significantly higher at 14 and 21 days post-surgery when compared to the control group. After 28 days, these values consolidated and normalized to levels seen in fully healed bone.	Yes
	Donneys; Yang [20]	2019		Micro-CT (GE Healthcare Biosciences)	80 kVp, 80 mA and 1100 ms exposure at a resolution of 45 μm voxel size		X			X			6 weeks (POD 40)	XFx vs iDFO	DFO injections notably enhanced bone regeneration and mineralisation at the irradiated fracture sites.	Yes
	Fan [21]	2022		Bruker Micro-CT, Skyscan 1276 system (Kontich, Belgium)	85 kV, 200 mA, 1 mm Al filter, integration time 384 ms, voxel size 10 μm, medium resolution		X			X	X	X	4, 12 weeks	SF/HA-R vs SF/HA-DFO-R	The regulated release of DFO from loaded composite scaffolds enhanced the regeneration of bone tissue.	Yes
	Felice [22]	2013		__	80 kVp, 80 mA and 1100 ms exposures, 392 projections taken at a 45 μm voxel size		X			X			6 weeks (POD 40)	DO-XRT vs DO-XRT-DFO	DFO effectively improves bone healing and structural integrity in radiation-impaired distraction osteogenesis in murine mandibles, suggesting its utility in reconstructions for head and neck cancer patients.	Yes
	Geng [23]	2021		Bruker Micro-CT, SkyScan 1176 (Belgium).	__		X						6, 12 weeks	MGP vs DFO@MGP (a) NGP vs DFO@NGP (b)	DFO-loaded scaffolds significantly improved vascularization and bone healing. (NGP group was better than MGP group)	No (no n given)
	Hou [24]	2023		Bruker Micro-CT, Skyscan 1276 system (Kontich, Belgium)	85 kV, 200 mA, 1 mm Al filter, integration time 384 ms, voxel size 10 μm, medium resolution		X			X	X		4, 12 weeks	SNF6 vs SNF6-D (a) SNF10 vs SNF10-D (b)	Compared to silk bone materials without DFO, DFO-loading improved osteogenic outcomes.	Yes
	Jia [25]	2016		high-resolution (16 μm) micro-CT scanner (GE eXplore Locus SP)	isotropic voxel size 16 μm (high-resolution)		X				X	X	2, 4 weeks	PLGA vs PLGA+DFO	DFO, when released from PLGA, effectively reverses osteoporosis-related declines in bone and blood vessel formation.	Yes
	Lang [26]	2022		SCANCO μCT Viva 40	70 KVp, 114 μA, 191 slices with isotropic voxel size of 10.5 μm		X	X	X				2 weeks 3 weeks	ACS vs ACS+DFO (a) ACS+MIF vs ACS+MIF/DFO (b) ACS vs ACS+DFO (a) ACS+MIF vs ACS+MIF/DFO (b)	DFO without MIF marginally improved disrupted bone regeneration, without significance. Data suggests DFO enhances healing via increased mineralization and angiogenesis. DFO and MIF combined showed no significant synergistic benefit.	Yes

## Sheet: Table 2 (Cont.)
	Study			Measurement			Outcome measures
	Author	Year		μCT device	Scanning parameters		Parameters measured by μCT						Time points	Compared groups: chosen control vs DFO group (study arm)	Study summary	Inclusion in Meta-Analysis
							BV/TV	BV	TV	BMD	Tb.Sp.	Tb.Th.
	Li [27]	2023		high-resolution Micro-CT (Skyscan 1276, Bruker, Germany)	90 kV, 270 mA, 550 ms, isometric resolution of 20 mm		X			X	X	X	4, 8 weeks	LCFS vs D@LCFS (a) S@LCFS vs SD@LCFS (b)	Measurements showed significant angiogenic and osteogenic effects from the sequential application of DFO and SIM released from LCFS, providing an effective treatment for bone defects.	Yes
	Liu [28]	2022		BRUKER Micro-CT, SkyScan 1176, Bruker Physik-AG, Rheinstetten, Germany	65 kV, 385 mA for 340 ms; Al + C + Cu filter, voxel size 18 mm		X			X			6 weeks	Control vs Group1	Therapy with DFO significantly improved bone regeneration during the consolidation phase.	Yes
	Matsumoto [29]	2015		__	high-resolution μCT using monochromatic synchrotron radiation subtraction just above (18.1 keV) and below (17.9 keV)		X						1 week (POD 5), 2 weeks (POD 10)	HU5 vs DFOHU5 HU10 vs DFOHU10	DFO can stimulate angiogenesis to counteract the negative effects of hindlimb unloading (HU) on early-stage bone repair in rat cortical bone. However, the current dosage of DFO did not fully achieve the same bone repair levels seen in weight-bearing (WB) rats.	Yes
	Shen [30]	2009		μCT-40 system (Scanco Medical, Bassersdorf, Switzerland)	12 μm voxel size, 250 slices, segmentation threshold of 204		(X)	X	X				4 weeks	Saline vs DFO	After 28 days μCT scans showed significantly higher BV and TV in the fracture callus of the DFO group versus saline, indicating HIF activation as an effective strategy for boosting vascularity and bone growth after skeletal trauma.	No (imprecise n)
	Stewart [31]	2011		Scanco 40 μCT (Scanco Medical)	16 μm isotropic voxel size, 500 slices, segmentation threshold of 270			X					12 weeks	Saline vs DFO (a) low dose rh-BMP-2 vs combined DFO + low dose rh-BMP-2 (b)	DFO enhanced vascularization and stiffness of bone in segmental defects. Mean bone volume was increased in DFO treatment groups compared to saline control, but did not reach statistical significance (p=0.18).	No (imprecise outcome data and n)
	Wan [32]	2008		μCT-40 system (Scanco Medical)	__		X	X	(X)				4 weeks (POD 31)	Saline vs DFO	DFO treatment significantly improved BV and BV/TV, indicating enhanced bone regeneration and angiogenesis, compared to controls.	Yes
	Wei [33]	2022		high-resolution (16 μm) micro-CT scanner (GE eXplore Locus SP)	isotropic voxel size 16 μm (high-resolution)		X			X	X	X	12 weeks	OVX+Mg-TCP vs OVX+DFO/Mg-TCP	Local DFO/Mg-TCP implants significantly enhanced bone regeneration and mineralization in osteoporotic rats, outperforming DFO-free implants.	Yes
	Yan [34]	2019		high-resolution micro-CT (Scanco Medical, Switzerland)	70 kV, 130 μA radiation source with 0.5 mm aluminum filter, isometric resolution of 20 μm		X			X	X	X	2, 4 weeks	PCH vs PCD	DFO in PCD scaffolds significantly enhanced vascularity, bone growth, and osseointegration in a rat model with weight-bearing bone defects, demonstrating promising results for large bone defect repair.	Yes
	Zeng [35]	2022		Micro-CT SkyScan 1276, Bruker, Billerica, USA	100 kV, 80 μA, 18 μm pixel resolution		X						12 weeks	DFO-0 vs DFO-30 (a) vs DFO-60 (b) vs DFO-120 (c)	BV/TV indicated the highest bone formation in the DFO-60 group, showing superiority over all the other groups. The results highlight the importance of proper dosing.	Yes
	Zhao [36]	2023		Micro-CT (Skyscan 1076, Skyscan company, USA)	70 kV, 110 mA, Al + Cu filter with resolution of 18 μm.		X			X			2, 8 weeks	H vs HD (a) HO vs HOD (b)	The application of DFO coating significantly stimulated angiogenesis, which enhanced the supply of nutrients essential for tissue regeneration and healing.	Yes

## Sheet: Table 2 (total)
	Study			Measurement			Outcome measures
	Author	Year		μCT device	Scanning parameters		Parameters measured by μCT						Time points	Compared groups: chosen control vs DFO group (study arm)	Study summary	Inclusion in Meta-Analysis
							BV/TV	BV	TV	BMD	Tb.Sp.	Tb.Th.
	Cheng [16]	2020		SkyScan 1176, SkyScan, Aartselaar, Belgium	voltage 65 kV, current 385 μA, resolution 18 μm		X	X	(X)		X	X	4, 8 , 12 weeks	SNF/HA vs. SNF-D/HA	Osteoid regeneration improved with incorporation of DFO into hydrogels compared to the DFO free hydrogels.	Yes
	Cui [17]	2022		scanning system (Quantum GX)	90 kV, 88 μA, 2 min standard scan model, 36 μm voxel size		X	X	(X)				8 weeks	PCL vs DFO (a) DEX vs DFO+DEX (b)	DFO+DEX group had the highest new bone formation in the defect area, with DEX and DFO groups following. No significant difference in BV and BV/TV between DFO and DEX groups seen.	Yes
	Donneys; Ahsan [18]	2013		__	80 kVp, 80 mA and 1100 ms exposures, 392 projections taken at a 45-micron voxel size		(X)	X	X	X			6 weeks (POD 40)	XFx vs XFxDFO	DFO significantly enhanced callus size, mineralization, and strength in mandibular fractures compared to those subjected to radiation, achieving levels comparable to non-radiated controls. This indicates DFO's potential as a novel clinical treatment for pathologic fractures caused by radiation.	Yes
	Donneys; Deshpande [19]	2013		__	80 kVp, 80 mA and 1100 ms exposures, 392 projections taken at a 45 μm voxel size		X			X			2, 3, 4 weeks	Control vs Experimental	Within the experimental group (DFO) BMD and BV/TV were significantly higher at 14 and 21 days post-surgery when compared to the control group. After 28 days, these values consolidated and normalized to levels seen in fully healed bone.	Yes
	Donneys; Yang [20]	2019		Micro-CT (GE Healthcare Biosciences)	80 kVp, 80 mA and 1100 ms exposure at a resolution of 45 μm voxel size		X			X			6 weeks (POD 40)	XFx vs iDFO	DFO injections notably enhanced bone regeneration and mineralisation at the irradiated fracture sites.	Yes
	Fan [21]	2022		Bruker Micro-CT, Skyscan 1276 system (Kontich, Belgium)	85 kV, 200 mA, 1 mm Al filter, integration time 384 ms, voxel size 10 μm, medium resolution		X			X	X	X	4, 12 weeks	SF/HA-R vs SF/HA-DFO-R	The regulated release of DFO from loaded composite scaffolds enhanced the regeneration of bone tissue.	Yes
	Felice [22]	2013		__	80 kVp, 80 mA and 1100 ms exposures, 392 projections taken at a 45 μm voxel size		X			X			6 weeks (POD 40)	DO-XRT vs DO-XRT-DFO	DFO effectively improves bone healing and structural integrity in radiation-impaired distraction osteogenesis in murine mandibles, suggesting its utility in reconstructions for head and neck cancer patients.	Yes
	Geng [23]	2021		Bruker Micro-CT, SkyScan 1176 (Belgium).	__		X						6, 12 weeks	MGP vs DFO@MGP (a) NGP vs DFO@NGP (b)	DFO-loaded scaffolds significantly improved vascularization and bone healing. (NGP group was better than MGP group)	No (no n given)
	Hou [24]	2023		Bruker Micro-CT, Skyscan 1276 system (Kontich, Belgium)	85 kV, 200 mA, 1 mm Al filter, integration time 384 ms, voxel size 10 μm, medium resolution		X			X	X		4, 12 weeks	SNF6 vs SNF6-D (a) SNF10 vs SNF10-D (b)	Compared to silk bone materials without DFO, DFO-loading improved osteogenic outcomes.	Yes
	Jia [25]	2016		high-resolution (16 μm) micro-CT scanner (GE eXplore Locus SP)	isotropic voxel size 16 μm (high-resolution)		X				X	X	2, 4 weeks	PLGA vs PLGA+DFO	DFO, when released from PLGA, effectively reverses osteoporosis-related declines in bone and blood vessel formation.	Yes
	Lang [26]	2022		SCANCO μCT Viva 40	70 KVp, 114 μA, 191 slices with isotropic voxel size of 10.5 μm		X	X	X				2 weeks 3 weeks	ACS vs ACS+DFO (a) ACS+MIF vs ACS+MIF/DFO (b) ACS vs ACS+DFO (a) ACS+MIF vs ACS+MIF/DFO (b)	DFO without MIF marginally improved disrupted bone regeneration, without significance. Data suggests DFO enhances healing via increased mineralization and angiogenesis. DFO and MIF combined showed no significant synergistic benefit.	Yes
	Li [27]	2023		high-resolution Micro-CT (Skyscan 1276, Bruker, Germany)	90 kV, 270 mA, 550 ms, isometric resolution of 20 mm		X			X	X	X	4, 8 weeks	LCFS vs D@LCFS (a) S@LCFS vs SD@LCFS (b)	Measurements showed significant angiogenic and osteogenic effects from the sequential application of DFO and SIM released from LCFS, providing an effective treatment for bone defects.	Yes
	Liu [28]	2022		BRUKER Micro-CT, SkyScan 1176, Bruker Physik-AG, Rheinstetten, Germany	65 kV, 385 mA for 340 ms; Al + C + Cu filter, voxel size 18 mm		X			X			6 weeks	Control vs Group1	Therapy with DFO significantly improved bone regeneration during the consolidation phase.	Yes
	Matsumoto [29]	2015		__	high-resolution μCT using monochromatic synchrotron radiation subtraction just above (18.1 keV) and below (17.9 keV)		X						1 week (POD 5), 2 weeks (POD 10)	HU5 vs DFOHU5 HU10 vs DFOHU10	DFO can stimulate angiogenesis to counteract the negative effects of hindlimb unloading (HU) on early-stage bone repair in rat cortical bone. However, the current dosage of DFO did not fully achieve the same bone repair levels seen in weight-bearing (WB) rats.	Yes
	Shen [30]	2009		μCT-40 system (Scanco Medical, Bassersdorf, Switzerland)	12 μm voxel size, 250 slices, segmentation threshold of 204		(X)	X	X				4 weeks	Saline vs DFO	After 28 days μCT scans showed significantly higher BV and TV in the fracture callus of the DFO group versus saline, indicating HIF activation as an effective strategy for boosting vascularity and bone growth after skeletal trauma.	No (imprecise n)
	Stewart [31]	2011		Scanco 40 μCT (Scanco Medical)	16 μm isotropic voxel size, 500 slices, segmentation threshold of 270			X					12 weeks	Saline vs DFO (a) low dose rh-BMP-2 vs combined DFO + low dose rh-BMP-2 (b)	DFO enhanced vascularization and stiffness of bone in segmental defects. Mean bone volume was increased in DFO treatment groups compared to saline control, but did not reach statistical significance (p=0.18).	No (imprecise outcome data and n)
	Wan [32]	2008		μCT-40 system (Scanco Medical)	__		X	X	(X)				4 weeks (POD 31)	Saline vs DFO	DFO treatment significantly improved BV and BV/TV, indicating enhanced bone regeneration and angiogenesis, compared to controls.	Yes
	Wei [33]	2022		high-resolution (16 μm) micro-CT scanner (GE eXplore Locus SP)	isotropic voxel size 16 μm (high-resolution)		X			X	X	X	12 weeks	OVX+Mg-TCP vs OVX+DFO/Mg-TCP	Local DFO/Mg-TCP implants significantly enhanced bone regeneration and mineralization in osteoporotic rats, outperforming DFO-free implants.	Yes
	Yan [34]	2019		high-resolution micro-CT (Scanco Medical, Switzerland)	70 kV, 130 μA radiation source with 0.5 mm aluminum filter, isometric resolution of 20 μm		X			X	X	X	2, 4 weeks	PCH vs PCD	DFO in PCD scaffolds significantly enhanced vascularity, bone growth, and osseointegration in a rat model with weight-bearing bone defects, demonstrating promising results for large bone defect repair.	Yes
	Zeng [35]	2022		Micro-CT SkyScan 1276, Bruker, Billerica, USA	100 kV, 80 μA, 18 μm pixel resolution		X						12 weeks	DFO-0 vs DFO-30 (a) vs DFO-60 (b) vs DFO-120 (c)	BV/TV indicated the highest bone formation in the DFO-60 group, showing superiority over all the other groups. The results highlight the importance of proper dosing.	Yes
	Zhao [36]	2023		Micro-CT (Skyscan 1076, Skyscan company, USA)	70 kV, 110 mA, Al + Cu filter with resolution of 18 μm.		X			X			2, 8 weeks	H vs HD (a) HO vs HOD (b)	The application of DFO coating significantly stimulated angiogenesis, which enhanced the supply of nutrients essential for tissue regeneration and healing.	Yes

## Sheet: Table 3
	Study			Outcome measures
	Author	Year		mechanical strength tests					μCT angiography			Time points in weeks	Compared groups: chosen control vs DFO group (study arm)	Inclusion in Meta-Analysis
				mechanical					vascular
				Yield	Stiffness	Ultimate load	Failure load		VV	VN	VVF
	Donneys; Ahsan [18]	2013		X	X	X						6 weeks (POD 40)	XFx vs XFxDFO	Yes
	Donneys; Deshpande [19]	2013		X	X	X						2, 3, 4 weeks	Control vs Experimental	Yes
	Donneys; Yang [20]	2019			X		X					6 weeks (POD 40)	XFx vs iDFO	Yes
	Felice [22]	2013		X		X	X					6 weeks (POD 40)	DO-XRT vs DO-XRT-DFO	Yes
	Jia [25]	2016							X			2 weeks	PLGA vs PLGA+DFO	Yes
	Liu [28]	2022			X	X	X					6 weeks	Control vs Group1	Yes
	Matsumoto [29]	2015									X	1 week (POD 5), 2 weeks (POD 10)	HU5 vs DFOHU5 HU10 vs DFOHU10	Yes
	Shen [30]	2009			X					X	X	4 weeks	Saline vs DFO	No (imprecise n)
	Stewart [31]	2011			X		X		X	X		12 weeks	Saline vs DFO (a) low dose rh-BMP-2 vs combined DFO + low dose rh-BMP-2 (b)	No (imprecise n)
	Wan [32]	2008								X		2 weeks (POD 17)	Saline vs DFO	Yes
	Yan [34]	2019									X	2 weeks	PCH vs PCD	Yes
